# Supplementary material for: Impact of the COVID-19 Pandemic on Elderly Patients with Spinal Disorders
Source: J Clin Med. 2022 Jan 25;11(3):602. doi: 10.3390/jcm11030602 (PMC8836518; doi:10.3390/jcm11030602)
Supplement: Supplementary file 1 [file jcm-11-00602-s001.zip]

Archive with 1 entries (1 files):
- jcm-1516563-supplementary.pdf
